# Supplementary material for: The Synergistic Activity and Optimizing Doses of Tigecycline in Combination with Aminoglycosides against Clinical Carbapenem-Resistant Klebsiella pneumoniae Isolates
Source: Antibiotics (Basel). 2021 Jun 17;10(6):736. doi: 10.3390/antibiotics10060736 (PMC8234075; doi:10.3390/antibiotics10060736)
Supplement: Supplementary file 1 [file antibiotics-10-00736-s001.zip]

Archive with 1 entries (1 files):
- antibiotics-1219549-Supplementary Materials-final.pdf
